# Supplementary material for: Development of a 2-(2-Hydroxyphenyl)-1H-benzimidazole-Based Fluorescence Sensor Targeting Boronic Acids for Versatile Application in Boron Neutron Capture Therapy
Source: Cancers (Basel). 2023 Mar 20;15(6):1862. doi: 10.3390/cancers15061862 (PMC10046934; doi:10.3390/cancers15061862)
Supplement: Supplementary file 1 [file cancers-15-01862-s001.zip]

Archive with 1 entries (1 files):
- cancers-2212555-supplementary.pdf
